# Supplementary material for: Comparative RNA-Seq of Ten Phaeodactylum tricornutum Accessions: Unravelling Criteria for Robust Strain Selection from a Bioproduction Point of View
Source: Mar Drugs. 2024 Jul 30;22(8):353. doi: 10.3390/md22080353 (PMC11355425; doi:10.3390/md22080353)
Supplement: Supplementary file 1 [file marinedrugs-22-00353-s001.zip]

Archive with 2 entries (2 files):
- 2024_04_25_Supplemental_Figures_Toustou_et_al.2024_Marine_Drugs_CT_IB.pptx
- 2024_07_25 Supplemental Tables S2-6.xlsx
