# Supplementary material for: Comparative RNA-Seq of Ten Phaeodactylum tricornutum Accessions: Unravelling Criteria for Robust Strain Selection from a Bioproduction Point of View
Source: Mar Drugs. 2024 Jul 30;22(8):353. doi: 10.3390/md22080353 (PMC11355425; doi:10.3390/md22080353)
Supplement: Supplementary file 1 [file marinedrugs-22-00353-s001.zip › 2024_07_25 Supplemental Tables S2-6.xlsx]

## Sheet: Table S2
Supplementary Table S2. Correspondence between proteins names and genes involved in ribosome pathway of P. tricornutum
Cytosolic ribosomes	Protein name	GeneID		Mitochondrial/chloroplastic ribosomes	Protein	GeneID
	40S ribosomal protein S2e	Phatr3_J48411			SSU ribosomal protein S9	Phatr3_J9894
	40 ribosomal protein S3e	Phatr3_J33360			SSU ribosomal protein S16	Phatr3_J19103
	40S ribosomal protein S3Ae	Phatr3_J17545			SSU ribosomal protein S17	Phatr3_J9554
	40S ribosomal protein S4e	Phatr3_J17324			LSU ribosomal protein L3	Phatr3_J10617
	40S ribosomal protein S5e	Phatr3_J29097			LSU ribosomal protein L4	Phatr3_J12238
	40S ribosomal protein S6e	Phatr3_J18559			LSU ribosomal protein L13	Phatr3_J14713
	40S ribosomal protein S7e	Phatr3_J31073			LSU ribosomal protein L15	Phatr3_J5769
	40S ribosomal protein S8e	Phatr3_EG02477			LSU ribosomal protein L17	Phatr3_J8720
	40S ribosomal protein S9e	Phatr3_J6847			LSU ribosomal protein L20	Phatr3_J16511
	40S ribosomal protein S11e	Phatr3_J28562			LSU ribosomal protein L22	Phatr3_J8024
	40S ribosomal protein S12e	Phatr3_J8686			LSU ribosomal protein L28	Phatr3_J11953
	40S ribosomal protein S13e	Phatr3_J9199			LSU ribosomal protein L33	Phatr3_J12292
	40S ribosomal protein S14e	Phatr3_J50848			LSU ribosomal protein L34	Phatr3_J47740
	40S ribosomal protein S15e	Phatr3_J26849
	40S ribosomal protein S15Ae	Phatr3_J23691
	40S ribosomal protein S16e	Phatr3_J17519
	40S ribosomal protein S17e	Phatr3_J19314
	40S ribosomal protein S18e	Phatr3_J30486
	40S ribosomal protein S19e	Phatr3_J51066
	40S ribosomal protein S20e	Phatr3_J51291
	40S ribosomal protein S21e	Phatr3_J30670
	40S ribosomal protein S23e	Phatr3_J50701
	40S ribosomal protein S24e	Phatr3_J21323
	40S ribosomal protein S25e	Phatr3_J21073
	40S ribosomal protein S26e	Phatr3_J30160
	40S ribosomal protein S27e	Phatr3_Jdraft477
	Ubiquitin-40S proteinn S27Ae	Phatr3_J27118
	40S ribosomal protein S28e	Phatr3_J23748
	40S ribosomal protein S29e	Phatr3_J28147
	40S ribosomal protein S30e	Phatr3_J10769
	40S ribosomal protein Sae	Phatr3_J13682
	60S ribosomal protein L3e	Phatr3_J13361
	60S ribosomal protein L4e	Phatr3_Jdraft977
	60S ribosomal protein L5e	Phatr3_J31919
	60S ribosomal protein L6e	Phatr3_J34146
	60S ribosomal protein L7e	Phatr3_J22774
	60S ribosomal protein L7Ae	Phatr3_J23079
	60S ribosomal protein L8e	Phatr3_J28234
	60S ribosomal protein L9e	Phatr3_J19025
	60S ribosomal protein L10e	Phatr3_J48699
	60S ribosomal protein L10Ae	Phatr3_J28359
	60S ribosomal protein L11e	Phatr3_J23324
	60S ribosomal protein L12e	Phatr3_J28979
	60S ribosomal protein L13e	Phatr3_J15619
	60S ribosomal protein L13Ae	Phatr3_J25375
	60S ribosomal protein L14e	Phatr3_J25577
	60S ribosomal protein L15e	Phatr3_J25714
	60S ribosomal protein L17e	Phatr3_J29177
	60S ribosomal protein L18e	Phatr3_J30315
	60S ribosomal protein L18Ae	Phatr3_J36226
	60S ribosomal protein L21e	Phatr3_J46735
	60S ribosomal protein L22e	Phatr3_J39687
	60S ribosomal protein L23e	Phatr3_J50259
	60S ribosomal protein L24e	Phatr3_J19152
	60S ribosomal protein L24e	Phatr3_J7346
	60S ribosomal protein L26e	Phatr3_J11032
	60S ribosomal protein L27e	Phatr3_J17846
	60S ribosomal protein L27Ae	Phatr3_J43162
	60S ribosomal protein L28e	Phatr3_J18585
	60S ribosomal protein L30e	Phatr3_J43840
	60S ribosomal protein L31e	Phatr3_J27125
	60S ribosomal protein L32e	Phatr3_J21659
	60S ribosomal protein L34e	Phatr3_J44291
	60S ribosomal protein L35e	Phatr3_J19615
	60S ribosomal protein L35Ae	Phatr3_J23687
	60S ribosomal protein L36e	Phatr3_J18859
	60S ribosomal protein L37e	Phatr3_J10196
	60S ribosomal protein L37Ae	Phatr3_J47804
	60S ribosomal protein L38e	Phatr3_J19413
	60S ribosomal protein L39e	Phatr3_J16125
	60S ribosomal protein L44e	Phatr3_J8185
	60S ribosomal protein LP0	Phatr3_J30660
	60S ribosomal protein LP1	Phatr3_J44971
	60S ribosomal protein LP2	Phatr3_J15740
	60S ribosomal protein LP2	Phatr3_J15632

## Sheet: Table S3
Supplementary Table S3. Correspondence between proteins names and genes involved in protein export and secretion pathways of P. tricornutum
	Protein name	GeneID
Co-translational mechanism	SRP54 (Ffh)	Phatr3_EG02041
	SRP72	Phatr3_J48508
	SRP19	Phatr3_J44439
	SRP68	Phatr3_J48430
	SRP54	Phatr3_EG02041
	SRPR	Phatr3_J14212
	Spase I	Phatr3_J9241
	SPCS1	Phatr3_J13921
	SPCS2	Phatr3_J15399
	SPCS3	Phatr3_J18533
	SEC11	Phatr3_J51280
	IMP1	Phatr3_J10934
Post-translational mechanism	Sec61alpha	Phatr3_J41031
	SEC61gamma	Phatr3_J17885
	SEC62	Phatr3_J47099
	SEC63	Phatr3_J27039
	YidC/Oxa1	Phatr3_J43657
	SecA	Phatr3_J9327
	TatA	Phatr3_J52200

## Sheet: Table S4 
Supplementary Table S4. Correspondence between enzymes names and genes involved in the protein N-glycosylation biosynthesis pathway of P. tricornutum
Enzyme name	GeneID
ALG7	Phatr3_J9724
ALG13	Phatr3_J9427
ALG14	Phatr3_J14444
ALG1	Phatr3_J14002
ALG2	Phatr3_J22554
ALG11	Phatr3_J54621
ALG3	Phatr3_J10976
ALG9	Phatr3_J44574
ALG5	Phatr3_J34317
ALG5	Phatr3_J45980
ALG12	Phatr3_J44425
DPM1	Phatr3_J19705
ALG6	Phatr3_J44117
ALG8	Phatr3_J44905
STT3 A	Phatr3_J55197
STT3 B	Phatr3_J55198
GCS II	Phatr3_EG02351
GCS II	Phatr3_J54169
UGGT	Phatr3_J54787
TMEM165	Phatr3_J6052
a-Man I	Phatr3_EG02374
GnT I	Phatr3_J54844
a-Man II/GnT II	Phatr3_J52248
GDP-Fuc transporter	Phatr3_J43174
PtFucT1	Phatr3_J54599
PtFucT 2	Phatr3_J46109
PtFucT 3	Phatr3_J46110
XylT	Phatr3_J45496
HEXO 1	Phatr3_J45073
HEXO 2	Phatr3_J49563

## Sheet: Table S5 
Supplementary Table S5. Correspondence between proteins names and genes involved in protein quality control pathway of P. tricornutum
	Protein name	GeneID
Protein recognition by luminal chaperones	Calreticulin	Phatr3_J41172
	BIP	Phatr3_EG02643
	GRP94	Phatr3_J16786
	NEF	Phatr3_J44879
ERQC	NEF 1	Phatr3_EG02242
	NEF 2	Phatr3_EG02623
Misfolded	EDEM	Phatr3_J52346
	PDI	Phatr3_J2808
	PDI 2	Phatr3_J42566
	GCS II	Phatr3_EG02351
	GCS II	Phatr3_J54169
ERAD	Hsp70A	Phatr3_J54019
	HSP70 F	Phatr3_J41417
	Hsp70G	Phatr3_J55122
	HSP70 G1	Phatr3_J37590
	HSP70B (HSP70 G2)	Phatr3_J46333
	Hsp90	Phatr3_J55230
	Ub0	Phatr3_J34061
	Doa1	Phatr3_J12887
	Doa2	Phatr3_J42799
	Uba3	Phatr3_J33774
	PtUBC1	Phatr3_J13114
	PtUBC2	Phatr3_J37077
	PtUBC3	Phatr3_J28433
	PtUBC4	Phatr3_J47555
	PtUBC5	Phatr3_J48512
	PtUBC6	Phatr3_J22525
	PtUBC7	Phatr3_J48810
	PtUBC8	Phatr3_J48883
	PtUBC9	Phatr3_J30092
	PtUBC10	Phatr3_J30389
	PtUBC11	Phatr3_J5608
	PtUBC12	Phatr3_J6645
	PtUBC13	Phatr3_J33325
	PtUBC14	Phatr3_J10724
	PtUBC15	Phatr3_J26750
	PtUBC16	Phatr3_J20308
	PtUBC17	Phatr3_J36198
	PtUBC18	Phatr3_J27762
	Ube1	Phatr3_EG02541
	Ube2 (UPL1)	Phatr3_J52750
	Ube3	Phatr3_J14177
	Ube5	Phatr3_J14345
	Ube6	Phatr3_J44885
	Ub01	Phatr3_J47158
	Ub02	Phatr3_J44122
	Ufd1	Phatr3_J49430
	Rad23	Phatr3_J40273
	Npl4	Phatr3_J45135
	Png1	Phatr3_J7656
	Otu2	Phatr3_J41252
	SCDC48	Phatr3_J36597

## Sheet: Table S6
Supplementary Table S6. Correspondence between proteins names and genes involved in ribosome pathway of P. tricornutum
Protein name	GeneID
Rpn3	Phatr3_J9320
Rpn4	Phatr3_Jdraft706
Rpn5	Phatr3_J24865
Rpn6	Phatr3_J52198
Rpn7	Phatr3_J9910
Rpn8	Phatr3_J17259
Rpn9	Phatr3_J35065
Rpn11	Phatr3_J20227
Rpn12	Phatr3_J20434
Rpn10	Phatr3_J10321
Rpn1	Phatr3_J13622
Rpn2	Phatr3_J19300
Rpn13	Phatr3_J49969
Rpt1	Phatr3_J28219
Rpt2	Phatr3_EG02395
Rpt6	Phatr3_EG02248
Rpt4	Phatr3_J45122
Rpt5	Phatr3_EG02462
Rpt3	Phatr3_J11735
a1	Phatr3_J53939
a2	Phatr3_J49897
a3	Phatr3_J24474
a4	Phatr3_EG02638
a5	Phatr3_J28202
a6	Phatr3_J27508
a7	Phatr3_J5685
b1	Phatr3_J51691
b2	Phatr3_J14571
b3	Phatr3_J12731
b4	Phatr3_J19341
b5	Phatr3_J20007
b6	Phatr3_J14449
b7	Phatr3_Jdraft866
POMP	Phatr3_J45527
